# Supplementary material for: Metaviromics reveals a high diversity of viruses belonging to the Caliciviridae family in seal feces
Source: Virus Evol. 2026 May 7;12(1):veag029. doi: 10.1093/ve/veag029 (PMC13200540; doi:10.1093/ve/veag029)
Supplement: Supplementary_materials_veag029 [file supplementary_materials_veag029.zip]

Archive with 2 entries (2 files):
- Supplementary_materials_veag029_Table 1.docx
- Supplementary_materials_veag029_figures.pdf
